# Supplementary material for: Synergistic Response Mechanisms in Rice Seedlings Exposed to Brown Planthopper Infestation and High-Temperature Stress
Source: Plants (Basel). 2025 May 28;14(11):1644. doi: 10.3390/plants14111644 (PMC12157819; doi:10.3390/plants14111644)
Supplement: Supplementary file 1 [file plants-14-01644-s001.zip]

Archive with 1 entries (1 files):
- plants-3643299-supplementary.pdf
